# Supplementary material for: Computational Molecular Docking and Simulation-Based Assessment of Anti-Inflammatory Properties of Nyctanthes arbor-tristis Linn Phytochemicals
Source: Pharmaceuticals (Basel). 2023 Dec 22;17(1):18. doi: 10.3390/ph17010018 (PMC10820488; doi:10.3390/ph17010018)
Supplement: Supplementary file 1 [file pharmaceuticals-17-00018-s001.zip]

Archive with 1 entries (1 files):
- pharmaceuticals-2729553-supplementary.pdf
